# Supplementary material for: Non-communicable disease and mental health care during the COVID-19 pandemic in South Africa: Perspectives from selected healthcare professionals and patients
Source: PLoS One. 2025 May 5;20(5):e0318156. doi: 10.1371/journal.pone.0318156 (PMC12052180; doi:10.1371/journal.pone.0318156)
Supplement: S1 Data — XXX. (XLSX) [file pone.0318156.s001.xlsx]

## Sheet: Group A-Raw Dataset
Participant number	Years working	Profession	Sector	A1	A1(a)	A1(b)	A1(c)	A1(d)	A1(e)	A1(f)	1(g)	A1(h)	A2	A2(a)	A3	A3(a)	A3(b)	A4	A4(a)	A4(b)	A4(c)	A5	A5(a)	A5(b)	A5(c)	A5(d)	A5(e)	A5(f)	A5(g)	A6	A6(a)	A6(b)	A7	A8	A8(a)	A9	A9(a)	A9(1a)	A9(b)	A10	A10(a)	A10(b)	A10(c)	A11	A11(b)	A11(b)	A11(c)	A12	A12(a)
A001	9	Pharmacy Manager	Private sector	4	3	no_data	3	888	1	They allow doctors to write prescription for 12 months.	There was minimum contact between doctor and patient but patient had to come nd collect their medications at the pharmacy.	no_data	1	yes	1	2	888	3	COPD	2	888	1	no_data	1	no_data	2	888	1	2	3	Primary level	3	no_data	1	1	1	2	888	1	1	Prevention is better than cure.	3	We must always be ready for anything.	2	2	2	1	4	1
A002	10	Nursing Manager	Private sector	2	1	Delivery and collection of chronic medication during the pandemic was difficult however we have managed to communicate directly with public hospital pharmacies and get their full cooperation	3	888	3	888	888	888	3	yes	1	1	Chronic patients had to catch up on doctor visitors at hospital and routine checks up for everyone was back in play, postponed investigations had resumed.	4	Cardiac, diabetes,hypertension and hyperlipidaemia	2	888	2	888	888	888	888	888	1	0	2	Tertiary level	2	no_data	no_data	1	2	2	888	2	1	A system needs to be put in place should for all public facilities and their patients perhaps local assistance per area can be arranged, unfortunately the effects of the pandemic has been too great, and we are still trying to make up for it .	1	Our country and health minister has overlooked NCD as a whole, there has not been any consideration for proactive patient care in a crisis	3	1	1	1	3	2
A003	7	Nursing Manager	Private sector	2	2	Training were provided to heath care workers on the vaccination process and also to notify when there was a positive case with in our facilities. New protocols were in place to prevent the spread of COVID 19 among the Elders with in the homes. Visitation of family and friend to the home was stopped and staff were locked down in the facilities to protect the Elders.	1	no_data	3	888	888	888	3	yes	no_data	no_data	no_data	4	Cancelled routine appointments	2	888	3	888	888	888	888	888	888	888	1	Tertiary level	3	5 beds only	no_data	1	2	2	888	1	1	COVID had a big impact on the treating of other conditions. Health educations needs to be focused around the NCD conditions.	3	Taking better care of one self, prevention of conditions, early detection and correct treatment and adherence to treatment. Those that had co morbidities the effect of COVID 19 were far worse.	4	1	1	2	4	2
A004	14	Nursing Manager	Private sector	4	2	Severe emergencies needng hospitalization.	3	888	2	888	888	888	3	yes	1	2	888	4	Delay of speciality scans,consultations booked with specialists cancelled	1	Many times when ambulance services were called out for emergencies like chest pains, CVA, Hperglycemia hospitals were full or not accepting cases. Patients were often left to wait for a day or two if sent to casuality. Many patients were afraid to go to hospital and clinics to collect medication/see doctor for script renewals due to the fear of contacting Covid 19. Many elders defaulted on chroni…	2	888	888	888	888	888	1	2	3	Primary level	1	4 beds, type of ward is rooms.	2	1	1	2	888	1	1	Due to the vaccine and the symptoms experienced by most elders, when they go to get medical diagnosis and treatment they were told their symptoms could be due to the vaccine side effect.	1	The health care services should put plans in place to ensure the continuation of NCD care and treatment goes uninterrupted should we be faced to another infectious disease outbreak.	3	2	2	2	3	2
A005	20	Pharmacy Manager	Private sector	4	1	no_data	3	888	3	888	888	888	3	no_data	2	1	no_data	3	no_data	2	888	3	888	888	888	888	888	888	888	3	no_data	3	120 beds, 6 wards and ward type is private.	1	1	2	2	888	1	1	no_data	2	no_data	3	2	3	2	4	1
A006	3	Hospital Manager	Private sector	4	2	no_data	1	Especially to counter capacity constraints, classification, and regulation of critical areas in hospitals.	2	888	888	888	3	yes	2	1	Strategy environment assumed is of post pandemic and recovery to the precovid era. Recruitment of Dr Specialist is to cater for elective procedures missed during the pandemic.	4	Cancer and elective surgery	2	888	2	888	888	888	888	888	2	2	2	Primary level	1	33 Beds, 2 wards and ward type is ICU.	1	1	2	1	We have broadened disaster management to include natural disasters and pandemics. Changed our scope from a hospital service provider to a healthcare service provider to ensure we have a diversified approach.	1	1	We need to ensure continuity of provision of care remotely and have a data base managed through electronic health record system (HER)	3	Promote and encourage primary health care services, promote management of lifestyle diseases efficiently	3	2	1	3	3	1
[truncated: 17 more columns]

## Sheet: Group C-Raw Dataset
Participant number	Years working	Profession	Sector	C1	C1(a)	C1(b)	C1(c)	C1(d)	C1(e)	C1(f)	C1(g)	C2	C2(a)	C3	C3(a)	C4	C4(a)	C4(b)	C4(c)	C5	C5(a)	C5(b)	C6	C6(a)	C6(b)	C6(c)	C7	C7(a)	C8	C8(a)	C8(b)	C9	C10	C10 (a)	C10(1b)	C10(2b)	C10(3b)	C10(4b)	C11	C12	C12(a)	C12(b)	C12(c)	C12(d)	C12(e)	C12(f)	C12(g)	C12(h)	C13
C001	4	Medical doctor	Public sector	3	2	The hospitals were still open and accessible for people with NCD.	2	888	1	At the hospital were I work, if a patient was well controlled on their chronic medication, they were given repeat scripts as opposed to being seen monthly. Therefore, some where only seen after 6 months. Please note: (they work together hence the same responses)	I don’t think that it was very success.	2	888	3	Yes	3	Yes	Adequate	888	1	2	888	3	Hypertension, diabetes, epilepsy,COPD and autoimmune diseases	2	888	Regular follow-ups even if it is a clinic level to relieve on the burden on hospitals.	no_data	This can be intergrated anywhere in the infrustracture from early detection to disposal of medicines.	2	3	±60 beds, 2 wards, general	1	15 months	3	3	3	2	1	2	1	1	2	888	888	3	2	1	1
C002	5	Nurse	Public sector	3	3	Medical services (hospitals, clinics,private practices), convenience stores,transport indutsry (mainly taxi and bus services).	2	888	3	888	888	2	888	2	Yes	3	Yes	Inadequate	Masks were limited in the beginning (1 mask per week) it was changed a few weeks into the pandemic to 1 mask a day. No overshoes were given. Visors were of poor quality(impaired vision after a couple of washes) resulting in one buying their own visors. Hand sanitizer bottles were used to refill new sanitizer. enough sanitizers.	1	1	Hospitals units gradually had less covid cases in the units, at a point only 1 funcioning COVID unit. Leaving other units to focus on new covid patients with medical needs.	1	Orthopaedic surgical cases and cardiac cases	2	888	no_data	no_data	Patients who don’t require to go to the hospital all the time for minor follow ups such as results or blood test interpretations can be telephonically or online to limit in traffic hospital.	2	3	73 beds,4 wards, 2 ICU.1 highcare, 1 ward	1	2 months	3	3	2	1	2	1	1	2	1	30 minutes to an hour; Triage of suspected covid cases, care patients on high flow and ventilator,incubation and covid documentation.	1	1	2	1	1
C003	5	Medical doctor	Public sector	3	2	The hospitals were still open and accessible for people with NCD.	2	888	1	At the hospital were I work, if a patient was well controlled on their chronic medication, they were given repeat scripts as opposed to being seen monthly. Therefore, some where only seen after 6 months.Please note: (they work together hence the same responses)	I don’t think that it was due to delays in communication.	2	888	3	Yes	3	Yes	Adequate	888	1	2	888	3	Hypertension, diabetes, epilepsy,COPD and autoimmune diseases	2	888	Regular follow-ups even if it is a clinic level to relieve on the burden on hospitals.	Financial back-up.	This can be intergrated anywhere in the infrustracture from early detection to disposal of medicines.	2	1	±60 beds, 2wards,general	1	1 year 10 months.	1	2	3	3	1	2	2	2	2	888	888	2	2	1	1
C004	11	Medical doctor	Private sector	3	3	no_data	3	888	2	888	888	2	888	3	Yes	4	Yes	Adequate	888	no_data	2	888	2	Hypertension,diabetes and metabolic syndrome	2	888	Most psycoeducation drives for patients with chronic illness. Lot of stigma attached to patients with chronic illness contracting COVID-19, that made them reluctant to seek healthcare during the hard lockdowns.	The EPI vacination program worked well despite the pandemic.	Local clinics,access to wifi.	1	1	Unsure about number of beds and wards. Wardtype is redzone for COVID positive patients, hello zone (PUI), green zone for COVID PCR negative patients	1	2020-2021 December	2	2	2	3	2	1	1	2	1	Self study; Mostly webinars on the trends.	2	3	2	1	1
C005	1.5	Medical doctor	Public sector	1	2	Continue to see acute/unstable/urgent haematology and oncology patients without delay while protecting staff and patients by attempting to decrease exposure and crowding.	1	Staff was redistributed to key acute care areas to deal with added burden of acutedly sick COVD-19 patients.	3	888	888	2	888	2	No	3	No	Adequate	888	1	2	888	4	Cancer,diabetes and hypertension	1	The risk of COVID-19 infection is patients receiving chemotherapy.	No plans as far as I 'm aware.	Agility.	Very limited application given in our setting,public patients don’t hve routine access to digital platforms.	1	2	Beds were distributed without actually making any new or additional capacity. Wards were only redistributed from say surgery beds/wards to COVID care, continuing care ward and ICU	1	Throughout to various degrees	2	2	2	2	1	1	2	2	2	888	888	2	1	1	1
C006	20	Medical doctor	Private sector	3	1	Ongoing dialysis and cancer care. Continued accessibility to NCD clinics and wards.	2	888	1	Some wards treating NCD patients were temporaliry closed to cater for COVID-19 patients.	It was successful cause even though some wards were closed, there was clear information given to patients on where to access urgent/emergency care.	1	Some public patients were allowed to get their chronic medication from private hospitals/pharmacies.	3	Yes	3	Yes	Inadequate	Needed to re-use masks and no shoe covers.	1	1	More clinics were opened to cater for the increased number of patients.	3	Renal failure patients and transplant services completely stopped	1	All organ transplant were stopped which had severe consequences for the patients and services/the availability of dialysis slots.	Acquire more machines for dialysis. Open up more dialysis centres in rural/perurban areas.	Decentralisation of care is essential to clinics,rural areas. Train more non-medial personel like nurses to deliver renal services.	Make telephonic consults more fissible. Be able to/monitor treatment sessions like dialysis offside.	1	3	no_data	1	6 months	2	2	2	2	1	1	1	1	1	Ongoing lessons for 6 months; Infection control and management of urinalysis and its complication.	1	3	1	1	1
C007	8	Optometrist	Private sector	3	2	The WCDH utilised CHW to deliver NCD medication for patients attending chronic club at community health centres (for DM,dyslipidemia,HTN etc., not sure about other NCDs like cancer. NCD care really suffered as a result of the COVID pandemic in my opinion.	2	888	3	888	888	2	888	3	Yes	no_data	Yes	Inadequate	no_data	1	2	888	4	Diabetes	1	Diabetic patients who had been previously diagnosed with/treated for diabetic retinopathy (quite severe in some cases) could not get follow-up appointments/treatments/surgery at their designated tertiary hospital due to services being scaled down and the unavailability of theatres. this could have led to permanent visual impairment for some;however i do not think accurate numbers have been resear…	I am not sure as I am resigning from the public health system.	Unsure	Many patients attending CHCs for NCD care are older and from disadvantaged communities and do not have smart phones s perhaps telemedicine along with digital. But my views are form personal experience. More research can be done here in Soutrh African Public Health context.	2	2	I don’t know	2	888	888	888	888	888	no_data	no_data	no_data	no_data	no_data	888	no_data	3	2	1	1
C008	14	Medical doctor	Public sector	1	2	Inpatient care, emergency outpatient reviews and emergency surgery continued.	3	888	3	888	888	2	888	2	No	3	No	Adequate	888	1	1	Once the situation improved our outpatient services ran at full capacity and our surgical cases resumed firstly doing the semi-elective cases then progressing to the purely elective cases.	4	Emergency cases and no beds vailable in hospital and patients dying while awaiting transfer. Oncology cases not being able to come for their appointments. Cancellation of elective surgery	1	Lack of transport to bring our outpatients from the peripheral hospitals.Cancellation of elective surgery.	Telemedicine is an option. Allowing patients to pick up medications at private institutions or pharmacies may have also help ensure patient compliance.	Patient education, healthcare worker raining regarding the pandemic and patient care and better execution preventative and management strategies.	for outpatients and emergency consults to be able to advise on patient management at the peripheral hospitals.	2	1	no _data for number of beds and ward type. Number of wards is 3	1	The entire pandemic	2	2	2	2	1	1	1	1	2	888	888	1	3	1	1
C009	1.4	Dietician	Public sector	2	2	Unsure	2	888	2	888	888	2	888	4	Yes	4	Yes	Adequate	888	1	2	888	4	Diabetes and cardiovascular diseases	1	A lot of patients struggled to get appointments at doctors offices because they only saw critical patients due to a lot of their time being taken up with extra Covid responsibilities. A lot of elective surgeries were also cancelled and only emergency surgeries were made priority.	An accessible online platform must be in place to accommodate the patients during times of isolation. Health and safety standard should always be in place to ensure that during crisis it is safe to see patients.	Unsure	A lot of dieticians did do consulting online to accommodate patients that were too sick to visit the offices or felt unsafe to enter a hospital environment or to leave the house.	2	1	Unsure for number of beds, number of ward is 4 to 6 tents and isolation wards and tents that housed patients	1	Few times during the last 5 months	3	3	3	2	1	1	1	1	2	888	888	1	3	1	1
C010	1.8	Medical doctor	Private sector	3	3	Most hospitals and clinics in South Africa have outpatient department which are chronic disease clinics that operate during the weekday.	2	888	2	888	888	2	888	4	Yes	4	Yes	Inadequate		1	1	Fortunately where I was working, we prioritized patients who had COVID-19 to provide the best effective treatment. The change that will occur once COVID-19 has calm down will be that we will be seeing more patients with NCD that may have not been managed so well during the period of COVID-19 waves.	2	Dialysis service and CT scans	2	888	I currently cannot think of any right now.	Unfortuntely, I was not fortunate enough to work in helth facility with multiple other serices that were provided,so for this reason I cannot truly answer this question.	Digital health could be used to conduct tele-consultations particularly for patients who are unable to present due to reasons such as disability, to the health facility or are COVID-19+. I believe this will assist patients greatly.	1	1	20 beds,2 wards, ICU ward	1	9 months	1	2	3	2	2	1	1	1	2	888	888	3	3	1	1
C011	3	Pharmacist	Public sector	3	1	no_data	2	888	2	888	888	2	888	3	Yes	3	Yes	Adequate	888	no_data	2	888	3	COPD	2	888	no_data	no_data	Mobile platforms.	1	1	no_data	2	888	888	888	888	888	2	1	1	2	2	888	888	3	3	1	2
C012	8	Dietician	Public sector	1	3	No identified priorities were communicated. COVID-19 took priority above all NCDs and even CDs.	3	888	1	Patients suffering from NCDs were given medication for 3-6 months and were encouraged to stay indoors unless they experience an emergency that requires medical attention.	Not very successful, a lot of patients defaulted treatment as a result.	2	888	3	Yes	3	Yes	Adequate	888	1	2	888	3	Diabetes and hypertension	2	888	Telehealth where feasibe.	Nothing that I know of these services were also disrupted and neglected during the pandemic.	Outpatient department; initial telehealth consult to determine severity and whether in patient assessment is required, adjusting medicatins or add additional medications where needed and continuation of follow-up care.	2	1	40 beds,4 wards, wards were divided into patients under investigation;COVID-19 positive high care;COVID-19 positive continuing care	1	12 months	1	3	3	3	1	2	1	1	1	< 1 hour or more per topic	1	3	3	1	1
C013	1.8	Dietician	Public sector	3	3	To ensure that there was progress in terms of managing patient conditions in relation to the holistic advice given, such as checking anthropometric measurements, blood tests and dietary advice.	3	888	2	888	888	2	888	4	Yes	3	Yes	Inadequate	Most PPE were provided but in some areas (depending on the hospital), we needed to use the same masks as there was shortages, or sometimes certain PPE were unavailable such as shoe covers or hairnets.	1	2	888	3	Diabetes,hypertension,high cholesterol and obesity	2	888	To ensure that there is sufficient patient contact information so that in crises where the patient is not able to come to us, that we are able to contact or get hold of the patient. Although there can sometimes be limited space to see patients(smaller hospital),a backup plan can be considered in terms of alternative consultation areas should there be a need for social distancing or isolation of p…	how certain services may have been proactive in preparing for future crisis.	Keeping records of PPE to make sure sufficient stock is in the wards/departments so that staff and patients are protected. Being able to keep track of which hospitals/areas have more than sufficient stock of PPEs and share to ensure there is sufficient PPE for everyone to use when dealing with COVID-19 patients.	2	1	36 beds for adults and ±10 beds for peadiatrics, 1 ward, general ward	1	1 and half year	2	2	2	2	2	1	1	1	1	Unsure; Use of PPE,sanitizing,hygiene and safety.	2	3	2	1	1
C014	32	Medical doctor	Private sector	1	2	I am not in the state sector, but it was very difficult for routine services to continue although there were attempts at zoom/telemedicine.	2	888	2	888	888	2	888	3	Yes	4	Yes	Adequate	888	1	1	We simply continued with our outpatient services using masks and sanitisers on our patients.	3	We stopped all transplantation during COVID	1	Cessation of all transplants during COVID.	ongoing use of telemedicine/zoom.	Zoom/telemedicine service.	Not too sure as Zoom is already a viable and useful alternative. Not sure we have need of any further "eHealth" services	1	1	20 beds,2 wards, ward and ICU	1	2020-2022	2	2	2	2	2	1	1	1	2	888	888	1	1	1	1
C015	46	Medical doctor	Private sector	3	3	Unsure,many diabetic patients did not have their regular checkups	3	888	1	no_data	Chronic scripts could last for up to 12 months.	2	888	3	Yes	3	Yes	Adequate	888	1	2	888	3	Diabetes	1	Travel, worried about COVID transmission.	Consulting rooms would have to have different examination rooms and maybe entrances for acute communicable diseases.	Different access and consultation.	Yes.	1	3	No extensive beds.	1	2 years	1	1	3	1	1	2	1	1	2	888	888	3	3	1	1
C016	2	Pharmacist	Public sector	2	2	no_data	2	888	2	888	888	2	888	1	No	2	No	Inadequate	The only thing that was provided is a face mask that I had to wash and resuse, and sanitizers. There were no shoe covers or protective gowns given the nature of the environment and the number of patients these were essential.	1	2	888	1	Diabetes	2	888	There should be more staff hired instead of overworking same people because this leads to descrepencies. There should be a budget dedicated to that disaster because working with a bear minimum of equipment starins the most.	no_data	no_data	2	3	Not sure	1	2 months	1	1	3	1	1	1	2	2	1	1 day; Washinng hands techniques, social distancing, what COVID is and how it spreads.	1	1	2	3	1
C017	13	Dietician	Public sector	3	3	I don’t know.	3	888	3	888	888	2	888	3	Yes	4	Yes	Adequate	888	1	1	I am, based in a primary healths setting,NCD services were never stopped, the facility I am based at closed and redirected to the nearest facility in the first and second wave as the facility was used as a quarantine centre for covid 19 patients with no or mild symptoms, after the second wave there were no quarantine patients so then routine care continued.	2	Not sure	2	888	no_data	no_data	Dietary counselling sessions and follow-ups.	2	1	20 beds,2 wards, quarantine ward	2	888	888	888	888	888	2	1	1	2	2	888	888	3	2	1	1
C018	1	Dietician	Public sector	888	3	no_data	3	888	3	888	888	2	888	no_data	no_data	no_data	no_data	no_data	no_data	no_data	2	888	3	Hypertension and diabetes	2	888	no_data	no_data	no_data	2	1	30 beds,3 wards,COVId-19 ward	1	1 year	2	2	3	1	2	2	1	1	2	888	888	1	1	2	1
C019	5	Medical doctor	Public sector	3	2	None	2	888	2	888	888	2	888	3	Yes	3	Yes	Adequate	888	1	2	888	4	Cancelled elective surgeries	1	Elective surgical patients had to be cancelled/postponed.	There are no documented plans.	no_data	Follow-ups can be done through online consultations.	1	1	>30 beds,1 ward, ward	1	2 years	1	1	3	1	1	1	1	2	2	888	888	3	1	1	1
C020	16	Medical doctor	Private sector	3	3	Emergency services: casualty and emergency theater.	3	888	3	888	888	888	888	3	No	no_data	No	Inadequate	Inadequate face mask, not always enough PPE.	1	2	888	4	Elective surgical cases	1	Multiple cancellations of elective cases, complications of surgical conditions while awaiting resumption of elective surgery.	No plan.	Elective surgery should not be disrupted for conditions that have potential of complications.	For established patients, patients on chronic medication, patients with non-complicated conditions.	2	3	no_data	2	888	888	888	888	888	1	1	1	1	1	Unsure	888	3	1	3	1
C021	8.6	Physiotherapist	Public sector	2	2	Surgeons,physicians,nurses,physiotherapists, resources such as ventilators and ICU drugs.	3	888	1	Cancellation of elective surgeries, division of our physiotherapy team 3 1/4 for COVID-19,1/4 for the rest of diseases.	Good: chronic but stable patients still had follow-up outpatient visits.	2	888	3	Yes	4	Yes	Adequate	888	1	2	888	3	Diabetes, COPD and small amount of cardiovascular	2	888	Give prior education to patients to look out for early signs and symptoms. Have more regular check-ups so there is no sudden emergency. Outpatient rehabilitation programmes to manage the condition.	Patients had booked dates to have check-ups, this helps with overcrowding.	Chronic patients can access health-care advise and symptom management online.	2	3	Not sure of the number of beds,17 wards, 1 theathre and COVID-19 ward, ICU	1	±3 months	2	3	2	2	1	2	1	1	2	888	888	1	2	1	1
C022	2	Medical doctor	Public sector	1	2	None I'm aware of.	2	888	1	People would only be allowed for follow-up at local clinic. Hospital outpatient departments were closed and only available were emergency services. Reallocation of staff.	It was successful as it mobilized staff in order to care for volumes of infected individuals.	2	888	3	No	4	No	Adequate	888	1	2	888	4	It would be cancer patients but mostly all patients were affected including more elective operation	1	Collecting of chronic medication especially in the public sector.	It would be to equip local clinics better in order to handle the burden handed over them.	I think nothing because most systems fell apart and patients did receive their medication but lacked adequate care.	It would be to write scripts for patients that have access to internet or to employ more HCW in the community that can move home to home.	1	3	60 beds,2 wards, highcare ward	1	2 year	3	2	2	2	1	1	1	2	2	888	888	3	2	1	3
C023	1.5	Occupational therapist	Private sector	3	1	Essential services included the healthcare workers,food manufacturers,policemen,fire fighters,soldiers.	3	888	2	888	888	2	888	3	Yes	4	Yes	Adequate	888	no_data	2	888	4	Diabetes,cancer and hypertension	2	888	no_data	Continue with vaccinations.	No, vulnerable patients do not have access to technology.	2	2	no_data	1	3 months	1	1	3	2	1	1	1	1	2	888	888	3	3	1	1
C024	2	Nurse	Public sector	3	1	The government initiated a lock down.	2	888	1	COVID positive patients were given priority.	In home settings they couldn’t be protected.	2	888	3	Yes	no_data	Yes	no_data	no_data	1	1	no_data	3	Most patients who were supposed to go for elective surgeries were postponed	2	888	no_data	Ventilators would be borrowed from hospitals with less covid patients to those in the hotspot areas of covid.	Doing consultations online, especially for stable chronic patients to prevent them from coming to the clinics unnecessarily e.g for scripts renewals.	2	1	no_data	2	888	888	888	888	888	1	1	1	1	1	1 week; A covid positive patient and etc.	1	1	3	1	3
C025	6	Medical doctor	Private sector	3	2	no_data	1	For infectious diseases the protocols were more well understood and followed. Better triaging in mass casualty situation.	3	888	888	888	888	4	Yes	3	Yes	Adequate	888	1	1	Wards were turned back to either PUI or normal wards.	3	All chronic clinic followups and elective surgeries	1	Follow-ups for wound care for example was very difficult.	no_data	To continue but with enough Covid protocol in place.	To call or chat to a doctor from ehealth to know if hospital visit is necessary or a condition or problem can be treated online via script renewal.	2	1	Many, exact numbers not known	1	From start of pandemic till date	3	3	3	2	2	1	1	2	1	Weekly; Covid updates and protocols and best medical management/ coping mechanisms, new medical research.	1	3	1	1	1
[truncated: 37 more columns]

## Sheet: Group D-Raw Dataset
Participant number	D1	D2	D2(a)	D2(b)	D2(c)	D3	D4	D5	D5(a)	D5(b)	D5(c)	D5(d)	D5(e)	D6	D7	D7(a)	D5(f)	D5(g)	D7(h)	D8	D8(a)	D8(b)	D9	D9(a)	D9(b)	D10	D10(a)	D10(b)	D10(c)	D11	D12
D001	4	3	2	888	3	1	2	3	2	3	2	1	1	1	2	2	2	1	2	2	2	2	2	2	All alone with no visitors	2	888	888	1	Diabetes	Public sector
D002	1	3	1	Once	2	2	2	3	2	3	1	2	2	1	2	1	1	2	2	1	2	1	2	3	888	1	1	1	1	Asthma, high cholesterol,athritis	Public sector
D003	2	2	2	888	3	1	2	1	3	3	3	1	2	2	2	2	3	1	2	1	1	2	3	4	888	2	888	888	3	Hypertension	Private sector
D004	3	2	2	888	3	1	2	3	2	3	2	1	2	1	2	2	2	1	2	2	2	1	2	1	Less staff available	1	1	1	1	Diabetes	Private sector
D005	2	2	2	888	3	2	2	3	2	3	2	1	3	1	2	2	2	1	1	1	2	2	3	4	888	1	1	1	1	Hypertension	Public sector
D006	2	2	2	888	3	2	2	4	3	3	3	3	2	2	2	2	3	3	2	2	2	1	3	4	888	1	1	1	1	Hypertension,athritis	Public sector
D007	3	2	2	888	3	2	1	2	2	3	2	1	1	1	3	3	2	1	3	1	1	1	1	3	888	2	888	888	1	Hypertension,athritis,stroke	Public sector
D008	3	3	2	888	3	1	1	1	2	3	2	1	1	1	2	1	2	1	1	1	2	1	1	1	Alot of customers	3	888	888	3	Hypertension	Private sector
D009	1	3	2	888	3	1	2	4	3	3	3	1	2	2	1	2	3	1	2	2	2	2	3	4	888	2	888	888	1	Anxiety/panic disorder, migraine headaches	Private sector
D010	1	3	2	888	3	1	2	4	3	3	3	2	2	1	2	2	3	2	2	2	2	1	3	4	888	2	888	888	1	Asthma,hypertension,heart attack,stroke,high cholesterol,athritis,diabetes	Private sector
D011	2	3	1	Twice	2	1	1	1	1	0	2	3	1	3	2	2	2	3	2	1	3	1	3	4	888	2	888	888	3	Hypertension,heart attack,high cholesterol,athritis	Private sector
D012	2	3	1	Once	2	1	2	2	2	3	1	2	1	2	2	1	1	2	2	2	2	2	2	2	Not working during the pandemic	1	1	1	1	Cancer	Both
D013	4	2	1	Once	2	1	1	3	2	3	2	1	1	1	1	1	2	1	1	1	1	1	3	4	888	2	888	888	1	Hypertension, high cholesterol,diabetes	Private sector
D014	1	3	1	Three times	2	1	2	3	2	3	2	1	2	2	2	2	2	1	2	1	1	1	3	4	888	2	888	888	3	Hypertension,depressin,athritis	Public sector
D015	1	1	2	888	3	1	2	3	2	3	2	1	2	3	1	2	2	1	2	2	2	1	2	1	Retired, more tasks at home	2	888	888	1	Hypertension,diabetes	Public sector
D016	3	3	2	888	3	1	2	4	3	3	3	2	1	3	1	2	3	2	2	2	2	1	2	2	Retired	1	1	1	1	Asthma,hypertension,diabetes	Public sector
D017	1	3	2	888	3	1	2	1	2	3	1	2	2	2	2	2	1	2	2	1	2	1	3	4	888	3	888	888	3	Hypertension,diabetes	Public sector
D018	2	1	2	888	3	1	1	1	2	3	2	1	1	1	2	2	2	1	2	2	2	2	3	4	888	1	0	888	1	Hypertension	Private sector
D019	3	2	2	888	3	1	2	1	2	3	2	2	1	2	2	2	2	2	2	2	2	1	3	4	888	1	1	1	1	Hypertension,diabetes	Public sector
D020	3	3	1	Once	3	3	1	1	2	3	1	1	1	3	1	2	1	1	1	1	1	2	3	4	888	2	888	888	1	Hypertension,diabetes,athritis	Public sector
D021	4	2	2	888	3	2	2	1	2	3	2	1	1	1	2	2	2	1	1	1	1	2	2	2	Different working environment	2	888	888	1	Hypertension,diabetes	Private sector
D022	3	3	2	888	3	1	2	1	2	3	1	1	1	1	1	1	1	1	1	1	1	1	3	4	888	1	1	1	1	Hypertension,asthma	Public sector
D023	1	1	2	888	3	1	2	2	1	3	3	2	2	1	2	2	3	2	1	2	2	1	3	4	888	2	888	888	2	Hypertension,diabetes,high cholesterol,athritis	Public sector
D024	2	1	2	888	3	3	2	4	3	3	3	2	2	2	2	2	3	2	2	2	2	1	3	4	888	1	1	1	1	Hypertension,asthma,high cholesterol,athritis	Public sector
D025	2	1	2	888	3	3	2	4	3	3	3	2	2	2	2	2	3	2	2	1	2	1	3	4	888	1	1	1	1	Hypertension	Public sector
D026	1	3	2	888	3	1	2	3	2	3	2	2	2	1	1	2	2	2	2	2	1	1	2	3	888	2	888	888	1	Hypertension,high cholesterol,diabetes	Public sector
D027	2	2	1	Once	1	3	1	1	2	3	2	1	3	1	2	1	2	1	1	1	1	3	3	4	888	1	0	888	1	Hypertension	Public sector
D028	1	3	2	888	3	2	2	4	3	3	3	2	2	2	2	2	3	2	2	2	2	1	3	4	888	2	888	888	1	Hypertension	Public sector
D029	1	3	2	888	3	1	2	2	2	3	2	2	2	2	2	2	2	2	2	2	2	2	3	4	888	2	888	888	1	Hypertension	Public sector
D030	2	3	2	888	3	1	2	1	2	3	1	1	1	1	1	2	1	1	2	1	1	1	2	2	Retired	2	888	888	1	Hypertension	Public sector
D031	1	3	2	888	3	3	2	1	2	3	2	1	2	2	2	2	2	1	2	2	1	2	2	3	888	2	888	888	1	Hypertension,high cholesterol,diabetes	Public sector
D032	2	3	1	Twice	1	1	1	2	1	0	1	1	2	1	3	2	1	1	1	1	1	1	2	2	Retired	2	888	888	1	Hypertension,high cholesterol,athritis	Public sector
D033	2	3	2	888	3	1	2	1	1	1	1	1	1	1	3	2	1	1	2	1	1	1	2	3	888	2	888	888	2	Diabetes,athritis	Public sector
D034	1	3	2	888	3	1	3	4	3	3	3	2	3	2	2	2	3	2	2	1	1	1	3	4	888	2	888	888	3	Hypertension,athritis	Public sector
D035	2	3	2	888	3	1	2	4	3	3	3	2	2	2	2	2	3	2	2	2	2	1	3	4	888	1	1	1	1	Hypertension	Public sector
D036	3	2	2	888	3	1	2	4	3	3	3	2	2	1	3	2	3	2	1	2	2	1	3	4	888	2	888	888	3	Diabetes	Public sector
D037	1	1	2	888	3	1	2	4	3	3	3	3	3	1	2	3	3	3	3	1	1	1	3	4	888	1	1	1	1	Asthma, hypertension,heart attack,high cholesterol,diabetes,athritis	Public sector
D038	1	3	2	888	3	1	2	4	3	3	3	2	2	2	2	2	3	2	2	2	2	1	3	4	888	1	1	1	1	Hypertension	Public sector
D039	3	3	2	888	3	1	2	4	3	3	3	2	2	1	2	2	3	2	2	1	1	1	3	4	888	1	1	1	1	Hypertension,athritis	Public sector
D040	2	2	2	888	3	1	2	2	1	1	1	1	1	2	2	2	1	1	2	1	1	1	3	4	888	1	1	1	1	Hypertension,high cholesterol,diabetes,depression	Public sector
D041	1	3	2	888	3	1	2	4	3	3	3	1	1	2	2	2	3	1	2	1	3	1	3	4	888	3	888	888	3	Hypertension,diabetes	Public sector
D042	2	3	2	888	3	1	2	1	2	3	3	3	2	3	3	3	3	3	3	3	3	3	3	4	888	3	888	888	3	Hypertension,heart attack,stroke	Public sector
D043	1	1	2	888	3	1	3	4	3	3	3	1	2	3	3	3	3	1	3	3	3	3	3	4	888	2	888	888	2	Hypertension,diabetes	Public sector
D044	1	3	2	888	3	1	2	4	3	3	3	2	2	2	2	2	3	2	2	1	2	1	2	3	888	1	0	888	1	High cholesteroldiabetes	Public sector
D045	2	3	2	888	3	1	2	4	3	3	3	2	2	2	2	2	3	2	2	2	2	1	3	4	888	1	0	888	1	Hypertension,stroke,high cholesterol	Public sector
D046	1	1	2	888	3	1	2	4	3	3	3	2	3	1	2	2	3	2	2	1	2	1	3	4	888	3	888	888	3	Hypertension,high cholesterol,diabetes	Public sector
D047	2	3	2	888	3	1	2	1	2	3	1	1	1	1	2	2	1	1	2	1	3	1	3	4	888	1	1	1	1	Hypertension,high cholesterol,diabetes	Private sector
D048	2	3	1	Twice	2	1	1	1	2	3	2	3	3	3	2	3	2	3	3	2	3	3	3	4	888	2	888	888	3	Hypertension,diabetes	Public sector
D049	3	2	1	Once	2	2	3	4	3	3	3	2	3	3	2	2	3	2	2	3	3	3	3	4	888	2	888	888	3	Hypertension	Public sector
D050	3	1	1	Four times	1	2	1	1	2	3	1	1	1	1	1	1	1	1	3	3	3	2	3	4	888	2	888	888	3	Hypertension,heart attack,high cholesterol	Both
D051	2	2	2	888	3	1	1	1	2	3	2	3	3	3	2	2	2	3	3	3	2	3	3	4	888	2	888	888	3	Hypertension	Public sector
D052	2	1	2	888	3	1	1	3	2	3	2	1	1	3	2	2	2	1	2	1	2	1	2	3	888	2	888	888	3	Hypertension	Public sector
D053	3	2	2	888	3	3	1	1	2	3	2	1	2	1	1	1	2	1	1	1	2	1	3	4	888	2	888	888	1	Hypertension,high cholesterol,diabetes	Public sector
D054	2	2	2	888	3	1	1	4	3	3	3	1	2	1	2	2	3	1	2	1	1	1	3	4	888	1	0	888	1	Hypertension	Both
D055	1	3	1	Once	1	1	2	1	2	3	1	2	1	1	2	2	1	2	2	2	2	1	2	3	888	2	888	888	3	Hypertension,diabetes,asthma	Private sector
D056	1	1	2	888	3	1	2	4	3	3	3	2	2	3	2	2	3	2	2	2	2	1	2	3	888	2	888	888	1	Hypertension,high cholesterol,diabetes	Public sector
D057	2	1	2	888	3	1	3	4	3	3	3	1	2	3	2	2	3	1	1	3	1	1	3	4	888	2	888	888	3	Systemic lupus erythematosus (SLE)	Public sector
D058	1	3	2	888	3	1	2	4	3	3	3	2	2	2	2	2	3	2	2	2	2	1	2	3	888	1	1	1	2	Diabetes	Public sector
D059	3	2	1	Twice	1	2	3	1	2	3	2	1	3	1	1	2	2	1	1	1	1	2	3	4	888	3	888	888	3	Diabetes,asthma	Public sector
D060	1	1	2	888	3	1	2	4	3	3	3	2	2	2	3	2	3	2	2	2	2	3	3	4	888	2	888	888	3	Hypertension,high cholesterol,diabetes	Public sector
D061	4	2	1	Four times	2	1	2	1	1	1	1	2	2	1	2	1	1	2	1	1	1	3	3	4	888	3	888	888	3	Hypertension,high cholesterol,diabetes,depression,athritis	Public sector
D062	1	1	2	888	3	1	2	4	3	3	3	1	2	1	2	2	3	1	1	2	3	2	3	4	888	2	888	888	3	Hypertension,diabetes	Private sector
D063	2	2	2	888	3	2	3	1	2	3	3	1	1	1	1	3	3	1	1	1	2	1	3	4	888	3	888	888	1	Diabetes	Public sector
D064	1	3	2	888	3	1	2	4	3	3	3	2	2	2	2	2	3	2	3	2	2	1	3	4	888	2	888	888	1	Diabetes,athritis	Public sector
D065	2	3	2	888	3	1	2	4	3	3	3	2	3	2	2	2	3	2	2	2	2	1	2	3	888	1	1	1	1	Hypertension,high cholesterol	Public sector
D066	3	3	2	888	3	3	2	4	3	3	3	2	1	2	2	2	3	2	2	2	2	2	3	4	888	2	888	888	3	Hypertension,athritis	Public sector
D067	1	3	2	888	3	1	2	4	3	3	3	1	2	2	2	2	3	1	2	1	2	2	3	4	888	2	888	888	2	Hypertension,high cholesterol,diabetes	Public sector
D068	1	2	2	888	3	1	2	4	3	3	3	2	2	1	1	1	3	2	1	2	3	1	3	4	888	1	1	3	1	High cholesterol,diabetes,athritis	Public sector
D069	1	3	2	888	3	1	2	4	3	3	3	2	2	2	2	1	3	2	2	2	2	2	2	2	Pensioner	1	0	888	1	Athritis	Public sector
D070	1	3	2	888	3	1	2	4	3	3	3	2	2	2	2	3	3	2	2	2	2	2	2	3	888	2	888	888	3	Heart attack	Public sector
D071	1	1	2	888	3	1	3	4	3	3	3	2	2	2	2	2	3	2	2	2	3	2	3	4	888	2	888	888	3	High cholesterol	Public sector
D072	4	1	2	888	3	1	1	2	2	3	1	1	1	1	2	2	1	1	1	2	2	1	2	3	888	3	888	888	3	High cholesterol,diabetes,depression,athritis	Public sector
D073	1	2	2	888	3	1	2	4	3	3	1	2	1	1	2	3	1	2	1	1	3	3	3	4	888	1	1	1	1	High cholesterol,depression	Public sector
D074	1	1	2	888	3	1	2	4	3	3	3	2	2	2	3	2	3	2	2	2	3	2	2	3	888	2	888	888	1	Hypertension,diabetes	Public sector
D075	1	2	2	888	3	1	2	4	3	3	3	2	2	1	1	1	3	2	1	2	1	1	3	4	888	2	888	888	3	Hypertension,athritis	Public sector
D076	1	3	2	888	3	1	2	4	3	3	3	2	2	2	2	2	3	2	2	2	2	1	3	4	888	2	888	888	3	Hypertension	Public sector
D077	1	3	2	888	3	1	2	4	3	3	3	2	2	2	2	2	3	2	2	1	1	1	3	4	888	3	888	888	3	Epilepsy	Public sector
D078	1	3	2	888	3	1	2	4	3	3	3	2	2	2	2	2	3	2	2	2	2	1	3	4	888	2	888	888	3	Hypertension,athritis	Public sector
D079	1	1	2	888	3	1	2	4	3	3	3	1	2	1	2	2	3	1	2	2	2	1	2	2	Pensioner	2	888	888	1	Hypertension	Public sector
